# Supplementary material for: Geographic–genomic and geographic–phenotypic differentiation of the Aquilegia viridiflora complex
Source: Hortic Res. 2023 Mar 13;10(5):uhad041. doi: 10.1093/hr/uhad041 (PMC10163360; doi:10.1093/hr/uhad041)
Supplement: Web_Material_uhad041 [file web_material_uhad041.zip]

Archive with 13 entries (13 files):
- Figure_S1.tif
- Figure_S10.tif
- Figure_S11.tif
- Figure_S12.tif
- Figure_S2.tif
- Figure_S3.tif
- Figure_S4.tif
- Figure_S5.tif
- Figure_S6.tif
- Figure_S7.tif
- Figure_S8.tif
- Figure_S9.tif
- Supplemental information_clean.docx
